# Supplementary material for: Genome-Wide Identification, Evolution, and Expression Patterns of the Fructose-1,6-Bisphosphatase Gene Family in Saccharum Species
Source: Plants (Basel). 2025 Aug 6;14(15):2433. doi: 10.3390/plants14152433 (PMC12349412; doi:10.3390/plants14152433)
Supplement: Supplementary file 1 [file plants-14-02433-s001.zip]

Archive with 2 entries (2 files):
- Revised Supplementary Figure S1.pdf
- Revised Supplementary Tables.xlsx
