# Supplementary material for: Genome-Wide Identification, Evolution, and Expression Patterns of the Fructose-1,6-Bisphosphatase Gene Family in Saccharum Species
Source: Plants (Basel). 2025 Aug 6;14(15):2433. doi: 10.3390/plants14152433 (PMC12349412; doi:10.3390/plants14152433)
Supplement: Supplementary file 1 [file plants-14-02433-s001.zip › Revised Supplementary Tables.xlsx]

## Sheet: Table S1
Table S1 The detailed information of FBP genes identified in this study
Gene ID	Size(AA)	MW (kDa)	PI	Instability Index	GRAVY	Subcellular location	Exon number
Sspon.07G0007070-2P	249	26895.8	5.87	36.62	-0.072	Cytoplasm	8
Sspon.07G0007070-1A	334	36462.6	5.94	37.54	-0.207	Cytoplasm	11
Sspon.07G0007070-3P	339	36918.1	5.46	40.02	-0.131	Cytoplasm	11
Sspon.07G0007070-2B	339	36933.2	5.58	39.77	-0.155	Cytoplasm	11
Sspon.07G0007070-1P	341	37151.5	5.72	39.46	-0.143	Cytoplasm	11
Sspon.07G0007070-4D	341	37151.5	5.72	39.46	-0.143	Cytoplasm	11
Sspon.07G0007070-4P	341	37151.5	5.72	39.46	-0.143	Cytoplasm	11
Sspon.07G0007070-3C	237	25724.4	6.99	41.78	-0.13	Cytoplasm	1
Sspon.01G0051520-1C	422	45441.5	5.58	44.12	-0.154	Chloroplast	4
Sspon.01G0051520-2D	423	45465.4	5.45	43.61	-0.151	Chloroplast	4
Sspon.03G0037730-1C	516	55559.5	5.36	33.16	-0.056	Chloroplast	7
Sspon.08G0003970-3C	362	39083.6	6.67	44.06	-0.088	Chloroplast	3
Sspon.08G0003970-1P	391	42476.6	7.23	42.89	-0.139	Chloroplast	3
Sspon.08G0003970-1A	398	43249.4	6.9	41.44	-0.14	Chloroplast	3
Sspon.08G0003970-2B	426	46283.8	6.7	39.35	-0.124	Chloroplast	4
Sspon.03G0029410-2D	257	28160.2	7.53	29.99	-0.15	Chloroplast	7
Sspon.03G0029410-1B	274	29836.2	5.5	16.09	-0.056	Chloroplast	6
LAp.09C0014720	341	37164.4	5.57	39.61	-0.133	Cytoplasm	11
LAp.09F0015130	341	37164.4	5.57	39.61	-0.133	Cytoplasm	11
Soffic.09G0014870-1P	341	37164.4	5.57	39.61	-0.133	Cytoplasm	11
LAp.03B0031650	343	37391.8	6.02	39	-0.135	Cytoplasm	11
LAp.03E0033910	343	37391.8	6.02	39	-0.135	Cytoplasm	11
LAp.03G0031410	343	37391.8	6.02	39	-0.135	Cytoplasm	11
Soffic.03G0032980-1A	343	37391.8	6.02	39	-0.135	Cytoplasm	11
LAp.03F0033500	343	37435.9	5.86	39	-0.15	Cytoplasm	11
Soffic.03G0033120-3D	343	37435.9	5.86	39	-0.15	Cytoplasm	11
Soffic.03G0033130-4H	343	37419.9	6.02	38.78	-0.136	Cytoplasm	11
LAp.09E0013580	339	36889.1	5.57	39.56	-0.132	Cytoplasm	1
LAp.09F0015070	339	36889.1	5.57	39.56	-0.132	Cytoplasm	11
Soffic.09G0015230-1A	339	36889.1	5.57	39.56	-0.132	Cytoplasm	11
Soffic.09G0014790-2B	339	36937.2	5.57	39.34	-0.136	Cytoplasm	11
Soffic.09G0014850-3C	339	36948.2	5.71	41.68	-0.158	Cytoplasm	11
LAp.09H0014850	313	34220.4	6.99	36.85	-0.062	Cytoplasm	10
Soffic.09G0014500-4D	313	34220.4	6.99	36.85	-0.062	Cytoplasm	10
Soffic.03G0032110-2C	356	39203.1	8.9	44.29	-0.228	Cytoplasm	13
LAp.03B0030870	382	41373.2	5.87	34.75	-0.122	Chloroplast	8
LAp.03C0031190	382	41373.2	5.87	34.75	-0.122	Chloroplast	8
LAp.03D0032480	382	41373.2	5.87	34.75	-0.122	Chloroplast	8
LAp.03F0032760	382	41373.2	5.87	34.75	-0.122	Chloroplast	8
LAp.03G0030700	382	41373.2	5.87	34.75	-0.122	Chloroplast	8
LAp.03H0032200	382	41373.2	5.87	34.75	-0.122	Chloroplast	8
Soffic.03G0032030-1A	382	41373.2	5.87	34.75	-0.122	Chloroplast	8
Soffic.03G0033060-2E	382	41373.2	5.87	34.74	-0.122	Chloroplast	8
LAp.01D0041250	413	44581.5	5.25	41.35	-0.101	Chloroplast	4
LAp.01E0044580	413	44581.5	5.25	41.35	-0.101	Chloroplast	4
LAp.01F0022150	413	44581.5	5.25	41.35	-0.101	Chloroplast	4
LAp.01G0034030	413	44581.5	5.25	41.35	-0.101	Chloroplast	4
LAp.01H0038280	413	44581.5	5.25	41.35	-0.101	Chloroplast.	4
LAp.09G0005790	413	44581.5	5.25	41.35	-0.101	Chloroplast	4
Soffic.01G0040280-2B	413	44581.5	5.25	41.35	-0.101	Chloroplast	4
LAp.01D0041340	413	44625.5	5.25	41.29	-0.121	Chloroplast	4
Soffic.01G0042800-3C	413	44625.5	5.25	41.29	-0.121	Chloroplast	4
Soffic.10G0020140-3E	398	43284.4	6.9	41.5	-0.143	Chloroplast	3
Soffic.10G0018290-4F	398	43279.5	6.9	41.14	-0.121	Chloroplast	3
LAp.10A0018690	398	43280.5	6.67	41.48	-0.121	Chloroplast	3
LAp.10H0020470	398	43280.5	6.67	41.48	-0.121	Chloroplast	3
Soffic.10G0018040-1A	398	43280.5	6.67	41.48	-0.121	Chloroplast	3
LAp.10D0019920	398	43265.3	6.5	43.01	-0.154	Chloroplast	3
LAp.10G0019890	398	43265.3	6.5	43.01	-0.154	Chloroplast	3
Soffic.10G0019720-2C	398	43265.3	6.5	43.01	-0.154	Chloroplast	3
LAp.00116830	258	28667.5	5.64	28.52	-0.197	Chloroplast	2
SoffiXsponR570.06Eg132800.2	241	25938.6	5.4	31.86	-0.014	Cytoplasm	7
SoffiXsponR570.06Eg132800.3	241	25938.6	5.4	31.86	-0.014	Cytoplasm	7
SoffiXsponR570.06Gg055100.2	241	25968.7	5.4	33.46	-0.015	Cytoplasm	7
SoffiXsponR570.06Gg055100.1	341	37116.4	5.57	39.83	-0.129	Cytoplasm	11
SoffiXsponR570.06Eg132800.1	341	37164.4	5.57	39.61	-0.133	Cytoplasm	11
SoffiXsponR570.6_9Ag234500.1	341	37160.4	5.58	40.03	-0.152	Cytoplasm	11
SoffiXsponR570.06Cg100000.2	241	25966.7	5.4	31.86	-0.004	Cytoplasm	7
SoffiXsponR570.06Ag123800.2	309	33507.5	6.39	34.11	-0.039	Cytoplasm	9
SoffiXsponR570.06Ag123800.3	309	33507.5	6.39	34.11	-0.039	Cytoplasm	9
SoffiXsponR570.06Ag123800.1	341	37175.4	5.71	41.94	-0.155	Cytoplasm	11
SoffiXsponR570.02Bg318100.1	343	37408.8	5.72	39.35	-0.147	Cytoplasm	11
SoffiXsponR570.02Cg344800.1	343	37378.8	5.72	39.73	-0.14	Cytoplasm	11
SoffiXsponR570.02Gg247900.1	343	37378.8	5.72	39.73	-0.14	Cytoplasm	11
SoffiXsponR570.02Ag354100.1	343	37422.8	5.59	39.73	-0.155	Cytoplasm	11
SoffiXsponR570.02Dg343200.1	343	37378.8	5.86	39.16	-0.141	Cytoplasm	11
SoffiXsponR570.06Cg100000.1	341	37144.4	5.57	39.83	-0.122	Cytoplasm	11
SoffiXsponR570.02Eg318100.1	343	37396.7	5.72	39.03	-0.139	Cytoplasm	12
SoffiXsponR570.02Gg247900.2	283	31066.5	5.68	40.27	-0.223	Cytoplasm	11
SoffiXsponR570.02Dg334700.1	382	41412.3	5.96	33.22	-0.114	Chloroplast	8
SoffiXsponR570.02Ag345100.1	382	41373.2	5.87	34.75	-0.122	Chloroplast	8
SoffiXsponR570.02Ag345100.2	382	41373.2	5.87	34.75	-0.122	Chloroplast	8
SoffiXsponR570.02Bg309100.1	382	41373.2	5.87	34.75	-0.122	Chloroplast	8
SoffiXsponR570.02Gg239200.1	382	41373.2	5.87	34.75	-0.122	Chloroplast	8
SoffiXsponR570.02Eg308600.1	382	41389.2	5.87	34.45	-0.129	Chloroplast	8
SoffiXsponR570.01Ag427800.1	413	44581.5	5.25	41.35	-0.101	Chloroplast	4
SoffiXsponR570.01Bg383600.1	413	44567.5	5.24	40.78	-0.101	Chloroplast	4
SoffiXsponR570.01Fg222500.1	413	44551.4	5.24	41.81	-0.109	Chloroplast	4
SoffiXsponR570.01Eg335400.1	413	44596.5	5.17	40.84	-0.101	Chloroplast	4
SoffiXsponR570.01Dg281400.1	413	44587.5	5.25	41.76	-0.11	Chloroplast	4
SoffiXsponR570.02Cg334900.1	382	41347.1	5.87	35.25	-0.134	Chloroplast	8
SoffiXsponR570.04Cg209000.1	397	43078.2	6.89	42.62	-0.152	Chloroplast	3
SoffiXsponR570.04Bg178300.1	398	43223.4	6.87	42.11	-0.131	Chloroplast	3
SoffiXsponR570.04Eg095000.1	398	43265.3	6.5	43.01	-0.154	Chloroplast	3
SoffiXsponR570.04Eg095000.2	398	43265.3	6.5	43.01	-0.154	Chloroplast	3
Note: AA: amino acids, MW: molecular weight, PI: isoelectric point, GRAVY: grand average of hydropathicity,

## Sheet: Table S2
Table S2 Analysis of exon number between cyFBP and cpFBP genes in three Saccharum species
Species	Gene isoforms	Gene number	Exon number
			Minimum	Maximum	Mean
Saccharum spontaneum	cyFBP	8	1	11	9.38
	cpFBP	9	3	7	4.56
Saccharum officinarum	cyFBP	18	1	13	10.44
	cpFBP	26	2	8	4.85
Saccharum hybrid cultivar	cyFBP	18	7	11	9.94
	cpFBP	16	3	8	5.5
cyFBP: cytoplasm FBP; cpFBP: chloroplast FBP.

## Sheet: Table S3
Table S3 The gene type of FBP genes in three Saccharum species
Gene ID	Gene type
Sspon.07G0007070-1P	WGD/Segmental
Sspon.07G0007070-2P	Dispersed
Sspon.07G0007070-4D	WGD/Segmental
Sspon.07G0007070-4P	WGD/Segmental
Sspon.07G0007070-1A	WGD/Segmental
Sspon.07G0007070-2B	WGD/Segmental
Sspon.07G0007070-3C	WGD/Segmental
Sspon.07G0007070-3P	WGD/Segmental
Sspon.01G0051520-1C	Dispersed
Sspon.01G0051520-2D	Dispersed
Sspon.03G0037730-1C	Dispersed
Sspon.08G0003970-1A	Dispersed
Sspon.08G0003970-1P	Dispersed
Sspon.08G0003970-2B	WGD/Segmental
Sspon.08G0003970-3C	WGD/Segmental
Sspon.03G0029410-1B	Dispersed
Sspon.03G0029410-2D	Dispersed
LAp.09E0013580	WGD/Segmental
Soffic.01G0040280-2B	WGD/Segmental
Soffic.01G0042800-3C	WGD/Segmental
LAp.01D0041250	WGD/Segmental
LAp.01D0041340	WGD/Segmental
LAp.01E0044580	WGD/Segmental
LAp.01F0022150	Dispersed
LAp.01G0034030	WGD/Segmental
LAp.01H0038280	WGD/Segmental
Soffic.03G0032030-1A	WGD/Segmental
Soffic.03G0032980-1A	WGD/Segmental
LAp.03B0030870	WGD/Segmental
LAp.03B0031650	WGD/Segmental
LAp.03C0031190	WGD/Segmental
Soffic.03G0032110-2C	WGD/Segmental
LAp.03D0032480	WGD/Segmental
Soffic.03G0033120-3D	WGD/Segmental
Soffic.03G0033060-2E	WGD/Segmental
LAp.03E0033910	WGD/Segmental
LAp.03F0032760	WGD/Segmental
LAp.03F0033500	WGD/Segmental
LAp.03G0030700	WGD/Segmental
LAp.03G0031410	WGD/Segmental
LAp.03H0032200	WGD/Segmental
Soffic.03G0033130-4H	WGD/Segmental
Soffic.09G0015230-1A	WGD/Segmental
Soffic.09G0014790-2B	WGD/Segmental
Soffic.09G0014870-1P	WGD/Segmental
LAp.09C0014720	WGD/Segmental
Soffic.09G0014850-3C	WGD/Segmental
Soffic.09G0014500-4D	WGD/Segmental
LAp.09F0015070	WGD/Segmental
LAp.09F0015130	WGD/Segmental
LAp.09G0005790	Dispersed
LAp.09H0014850	WGD/Segmental
Soffic.10G0018040-1A	WGD/Segmental
LAp.10A0018690	WGD/Segmental
Soffic.10G0019720-2C	WGD/Segmental
LAp.10D0019920	WGD/Segmental
Soffic.10G0020140-3E	WGD/Segmental
Soffic.10G0018290-4F	WGD/Segmental
LAp.10G0019890	WGD/Segmental
LAp.10H0020470	WGD/Segmental
LAp.00116830	Singleton
SoffiXsponR570.01Ag427800.1	WGD/Segmental
SoffiXsponR570.01Bg383600.1	WGD/Segmental
SoffiXsponR570.01Dg281400.1	WGD/Segmental
SoffiXsponR570.01Eg335400.1	WGD/Segmental
SoffiXsponR570.01Fg222500.1	WGD/Segmental
SoffiXsponR570.02Ag345100.1	WGD/Segmental
SoffiXsponR570.02Ag354100.1	dispersed
SoffiXsponR570.02Bg309100.1	WGD/Segmental
SoffiXsponR570.02Bg318100.1	dispersed
SoffiXsponR570.02Cg334900.1	WGD/Segmental
SoffiXsponR570.02Cg344800.1	dispersed
SoffiXsponR570.02Dg334700.1	WGD/Segmental
SoffiXsponR570.02Dg343200.1	dispersed
SoffiXsponR570.02Eg308600.1	WGD/Segmental
SoffiXsponR570.02Eg318100.1	dispersed
SoffiXsponR570.02Gg239200.1	WGD/Segmental
SoffiXsponR570.02Gg247900.1	proximal
SoffiXsponR570.04Bg178300.1	transposed
SoffiXsponR570.04Cg209000.1	transposed
SoffiXsponR570.04Eg095000.1	proximal
SoffiXsponR570.06Ag123800.1	WGD/Segmental
SoffiXsponR570.06Cg100000.1	WGD/Segmental
SoffiXsponR570.06Eg132800.1	WGD/Segmental
SoffiXsponR570.06Gg055100.1	WGD/Segmental
SoffiXsponR570.6_9Ag234500.1	WGD/Segmental
SoffiXsponR570.06Eg132800.2	WGD/Segmental
SoffiXsponR570.06Eg132800.3	proximal
SoffiXsponR570.06Gg055100.2	WGD/Segmental
SoffiXsponR570.06Cg100000.2	WGD/Segmental
SoffiXsponR570.06Ag123800.2	proximal
SoffiXsponR570.06Ag123800.3	proximal
SoffiXsponR570.02Gg247900.2	proximal
SoffiXsponR570.02Ag345100.2	proximal
SoffiXsponR570.04Eg095000.2	proximal

## Sheet: Table S4
Table S4 Orthologous relationships between S. spontaneum, S.officinarum, R570, and S. bicolor
Gene ID	Gene ID	Ka	Ks	Ka_Ks
Sspon.01G0051520-1C-mRNA-1	SoffiXsponR570.01Ag427800.1	0.0594901	0.0832758	0.714374
Sspon.01G0051520-1C-mRNA-1	SoffiXsponR570.01Bg383600.1	0.0604689	0.0838814	0.720885
Sspon.01G0051520-1C-mRNA-1	SoffiXsponR570.01Dg281400.1	0.0618063	0.0907319	0.681197
Sspon.01G0051520-1C-mRNA-1	SoffiXsponR570.01Eg335400.1	0.0618529	0.0978896	0.631864
Sspon.01G0051520-1C-mRNA-1	SoffiXsponR570.01Fg222500.1	0.0642179	0.090497	0.709613
Sspon.01G0051520-2D-mRNA-1	SoffiXsponR570.01Ag427800.1	0.0669607	0.100419	0.66681
Sspon.01G0051520-2D-mRNA-1	SoffiXsponR570.01Bg383600.1	0.0675537	0.10228	0.660479
Sspon.01G0051520-2D-mRNA-1	SoffiXsponR570.01Dg281400.1	0.069296	0.100594	0.688866
Sspon.01G0051520-2D-mRNA-1	SoffiXsponR570.01Eg335400.1	0.0693485	0.100361	0.690989
Sspon.01G0051520-2D-mRNA-1	SoffiXsponR570.01Fg222500.1	0.0669797	0.100332	0.667579
Sspon.07G0007070-1P-mRNA-1	SoffiXsponR570.02Ag354100.1	0.00128921	0.0122619	0.10514
Sspon.03G0029410-1B-mRNA-1	SoffiXsponR570.02Ag345100.1	0.00484524	0.0201862	0.240027
Sspon.07G0007070-1P-mRNA-1	SoffiXsponR570.02Bg318100.1	0.00128977	0.0163717	0.0787802
Sspon.03G0029410-1B-mRNA-1	SoffiXsponR570.02Bg309100.1	0.00484524	0.0201862	0.240027
Sspon.07G0007070-1P-mRNA-1	SoffiXsponR570.02Cg344800.1	0	0.0122452	0
Sspon.03G0029410-1B-mRNA-1	SoffiXsponR570.02Cg334900.1	0.00646904	0.0201693	0.320737
Sspon.07G0007070-1P-mRNA-1	SoffiXsponR570.02Dg343200.1	0.00128977	0.0122452	0.105329
Sspon.03G0029410-1B-mRNA-1	SoffiXsponR570.02Dg334700.1	0.00646208	0.0202373	0.319315
Sspon.07G0007070-1P-mRNA-1	SoffiXsponR570.02Eg318100.1	0.00258231	0.00813567	0.317406
Sspon.03G0029410-1B-mRNA-1	SoffiXsponR570.02Eg308600.1	0.00484524	0.0201862	0.240027
Sspon.07G0007070-1P-mRNA-1	SoffiXsponR570.02Gg247900.1	0	0.0122452	0
Sspon.03G0029410-1B-mRNA-1	SoffiXsponR570.02Gg239200.1	0.00484524	0.0253189	0.191369
Sspon.07G0007070-1P-mRNA-1	SoffiXsponR570.06Ag123800.1	0.0477464	0.77828	0.0613486
Sspon.07G0007070-1P-mRNA-1	SoffiXsponR570.06Cg100000.1	0.050532	0.788024	0.064125
Sspon.03G0029410-2D-mRNA-1	SoffiXsponR570.02Bg309100.1	0.00345126	0.0159439	0.216462
Sspon.03G0029410-2D-mRNA-1	SoffiXsponR570.02Gg239200.1	0.00345126	0.0159439	0.216462
Sspon.07G0007070-1A-mRNA-1	SoffiXsponR570.02Ag354100.1	0.0656517	0.78214	0.0839385
Sspon.07G0007070-1A-mRNA-1	SoffiXsponR570.02Bg318100.1	0.0671052	0.78214	0.0857969
Sspon.07G0007070-1A-mRNA-1	SoffiXsponR570.02Cg344800.1	0.0656517	0.78214	0.0839385
Sspon.07G0007070-1A-mRNA-1	SoffiXsponR570.02Dg343200.1	0.0656517	0.78214	0.0839385
Sspon.07G0007070-1A-mRNA-1	SoffiXsponR570.02Gg247900.1	0.0656517	0.78214	0.0839385
Sspon.07G0007070-1A-mRNA-1	SoffiXsponR570.06Ag123800.1	0.0202032	0.0568371	0.355459
Sspon.07G0007070-1A-mRNA-1	SoffiXsponR570.06Cg100000.1	0.0229489	0.0704847	0.325587
Sspon.07G0007070-1A-mRNA-1	SoffiXsponR570.06Eg132800.1	0.0229386	0.0705884	0.324963
Sspon.07G0007070-1A-mRNA-1	SoffiXsponR570.06Gg055100.1	0.0215794	0.0704847	0.306157
Sspon.07G0007070-1A-mRNA-1	SoffiXsponR570.6_9Ag234500.1	0.0174857	0.0477385	0.36628
Sspon.07G0007070-2B-mRNA-1	SoffiXsponR570.02Ag354100.1	0.046379	0.754619	0.0614602
Sspon.07G0007070-2B-mRNA-1	SoffiXsponR570.02Bg318100.1	0.0477571	0.754619	0.0632863
Sspon.07G0007070-2B-mRNA-1	SoffiXsponR570.02Dg343200.1	0.046379	0.754619	0.0614602
Sspon.07G0007070-2B-mRNA-1	SoffiXsponR570.02Gg247900.1	0.046379	0.754619	0.0614602
Sspon.07G0007070-2B-mRNA-1	SoffiXsponR570.06Gg055100.1	0.00519146	0.0250197	0.207495
Sspon.07G0007070-3P-mRNA-1	SoffiXsponR570.02Ag354100.1	0.0477677	0.753733	0.0633749
Sspon.07G0007070-3P-mRNA-1	SoffiXsponR570.02Bg318100.1	0.0491486	0.753733	0.0652069
Sspon.07G0007070-3P-mRNA-1	SoffiXsponR570.02Cg344800.1	0.0477677	0.753733	0.0633749
Sspon.07G0007070-3P-mRNA-1	SoffiXsponR570.02Dg343200.1	0.0477677	0.753733	0.0633749
Sspon.07G0007070-3P-mRNA-1	SoffiXsponR570.06Ag123800.1	0.00519033	0.0124141	0.418101
Sspon.07G0007070-3P-mRNA-1	SoffiXsponR570.06Cg100000.1	0.00519258	0.0250023	0.207684
Sspon.07G0007070-3P-mRNA-1	SoffiXsponR570.06Eg132800.1	0.00519033	0.0250371	0.207306
Sspon.07G0007070-3P-mRNA-1	SoffiXsponR570.06Gg055100.1	0.00389106	0.0250023	0.155628
Sspon.07G0007070-3P-mRNA-1	SoffiXsponR570.6_9Ag234500.1	0.0012945	0.00411242	0.314778
Sspon.08G0003970-1A-mRNA-1	SoffiXsponR570.04Cg209000.1	0.00339976	0.0231871	0.146623
Sspon.08G0003970-1P-mRNA-1	SoffiXsponR570.04Eg095000.1	0.00345027	0.0514782	0.0670238
Soffic.01G0040280-2B.t1	SoffiXsponR570.01Ag427800.1	0	0	NaN
Soffic.01G0040280-2B.t1	SoffiXsponR570.01Bg383600.1	0.00107585	0.003245	0.33154
Soffic.01G0040280-2B.t1	SoffiXsponR570.01Dg281400.1	0.00215208	0.0130865	0.164451
Soffic.01G0040280-2B.t1	SoffiXsponR570.01Eg335400.1	0.00215363	0.0196733	0.10947
Soffic.01G0040280-2B.t1	SoffiXsponR570.01Fg222500.1	0.00431384	0.0130545	0.33045
Soffic.01G0042800-3C.t1	SoffiXsponR570.01Ag427800.1	0.00431036	0.0130865	0.329375
Soffic.01G0042800-3C.t1	SoffiXsponR570.01Bg383600.1	0.00539183	0.0163941	0.328888
Soffic.01G0042800-3C.t1	SoffiXsponR570.01Dg281400.1	0.00647137	0.026449	0.244673
Soffic.01G0042800-3C.t1	SoffiXsponR570.01Eg335400.1	0.00647602	0.0331363	0.195436
Soffic.01G0042800-3C.t1	SoffiXsponR570.01Fg222500.1	0.00864797	0.0263836	0.327778
LAp.01D0041340.t1	SoffiXsponR570.01Ag427800.1	0.00431036	0.0130865	0.329375
LAp.01D0041250.t1	SoffiXsponR570.01Ag427800.1	0	0.003245	0
LAp.01D0041250.t1	SoffiXsponR570.01Bg383600.1	0.00107585	0.00650411	0.165411
LAp.01D0041250.t1	SoffiXsponR570.01Dg281400.1	0.00215208	0.00979339	0.219748
LAp.01D0041250.t1	SoffiXsponR570.01Eg335400.1	0.00215363	0.0163583	0.131653
LAp.01D0041340.t1	SoffiXsponR570.01Fg222500.1	0.00864797	0.0263836	0.327778
LAp.01E0044580.t1	SoffiXsponR570.01Ag427800.1	0	0.003245	0
LAp.01E0044580.t1	SoffiXsponR570.01Bg383600.1	0.00107585	0.00650411	0.165411
LAp.01E0044580.t1	SoffiXsponR570.01Dg281400.1	0.00215208	0.00979339	0.219748
LAp.01E0044580.t1	SoffiXsponR570.01Eg335400.1	0.00215363	0.0163583	0.131653
LAp.01E0044580.t1	SoffiXsponR570.01Fg222500.1	0.00431384	0.00976947	0.441564
LAp.01G0034030.t1	SoffiXsponR570.01Ag427800.1	0	0.00650411	0
LAp.01G0034030.t1	SoffiXsponR570.01Bg383600.1	0.00107585	0.00977743	0.110034
LAp.01G0034030.t1	SoffiXsponR570.01Dg281400.1	0.00215208	0.0197164	0.109152
LAp.01G0034030.t1	SoffiXsponR570.01Eg335400.1	0.00215363	0.0263474	0.0817397
LAp.01G0034030.t1	SoffiXsponR570.01Fg222500.1	0.00431384	0.0196679	0.219334
LAp.01H0038280.t1	SoffiXsponR570.01Ag427800.1	0	0.003245	0
LAp.01H0038280.t1	SoffiXsponR570.01Bg383600.1	0.00107585	0.00650411	0.165411
LAp.01H0038280.t1	SoffiXsponR570.01Dg281400.1	0.00215208	0.00979339	0.219748
LAp.01H0038280.t1	SoffiXsponR570.01Eg335400.1	0.00215363	0.0163583	0.131653
LAp.01H0038280.t1	SoffiXsponR570.01Fg222500.1	0.00431384	0.00976947	0.441564
Soffic.03G0032030-1A.t1	SoffiXsponR570.02Ag345100.1	0	0.00707552	0
Soffic.03G0032030-1A.t1	SoffiXsponR570.02Bg309100.1	0	0.0106385	0
Soffic.03G0032980-1A.t1	SoffiXsponR570.02Bg318100.1	0.00385275	0.00403769	0.954195
Soffic.03G0032030-1A.t1	SoffiXsponR570.02Cg334900.1	0.00116122	0.00707135	0.164214
Soffic.03G0032980-1A.t1	SoffiXsponR570.02Cg344800.1	0.0025663	0.00809724	0.316935
Soffic.03G0032030-1A.t1	SoffiXsponR570.02Dg334700.1	0.00232243	0.0142438	0.163049
Soffic.03G0032980-1A.t1	SoffiXsponR570.02Dg343200.1	0.00385275	0.00809724	0.47581
Soffic.03G0032030-1A.t1	SoffiXsponR570.02Eg308600.1	0.00116099	0.0178156	0.0651672
Soffic.03G0032980-1A.t1	SoffiXsponR570.02Eg318100.1	0.00514251	0.00809178	0.635522
Soffic.03G0032030-1A.t1	SoffiXsponR570.02Gg239200.1	0	0.0106385	0
Soffic.03G0032980-1A.t1	SoffiXsponR570.06Ag123800.1	0.050196	0.770892	0.0651141
Soffic.03G0032980-1A.t1	SoffiXsponR570.06Cg100000.1	0.0529749	0.780497	0.0678733
Soffic.03G0032980-1A.t1	SoffiXsponR570.06Eg132800.1	0.0536419	0.776606	0.0690721
Soffic.03G0032980-1A.t1	SoffiXsponR570.06Gg055100.1	0.0515953	0.780497	0.0661057
Soffic.03G0032980-1A.t1	SoffiXsponR570.6_9Ag234500.1	0.0488328	0.758701	0.0643638
LAp.03B0030870.t1	SoffiXsponR570.02Ag345100.1	0	0.00352942	0
LAp.03B0030870.t1	SoffiXsponR570.02Bg309100.1	0	0.00707552	0
LAp.03B0031650.t1	SoffiXsponR570.02Bg318100.1	0.00385275	0.00403769	0.954195
LAp.03B0030870.t1	SoffiXsponR570.02Cg334900.1	0.00116122	0.00352734	0.329204
LAp.03B0031650.t1	SoffiXsponR570.02Cg344800.1	0.0025663	0.00809724	0.316935
LAp.03B0030870.t1	SoffiXsponR570.02Dg334700.1	0.00232243	0.0106574	0.217918
LAp.03B0031650.t1	SoffiXsponR570.02Dg343200.1	0.00385275	0.00809724	0.47581
LAp.03B0030870.t1	SoffiXsponR570.02Eg308600.1	0.00116099	0.0142184	0.0816539
LAp.03B0031650.t1	SoffiXsponR570.02Eg318100.1	0.00514251	0.00809178	0.635522
LAp.03B0031650.t1	SoffiXsponR570.06Ag123800.1	0.050196	0.770892	0.0651141
LAp.03B0031650.t1	SoffiXsponR570.06Cg100000.1	0.0529749	0.780497	0.0678733
LAp.03B0031650.t1	SoffiXsponR570.06Eg132800.1	0.0536419	0.776606	0.0690721
LAp.03B0031650.t1	SoffiXsponR570.06Gg055100.1	0.0515953	0.780497	0.0661057
LAp.03B0031650.t1	SoffiXsponR570.6_9Ag234500.1	0.0488328	0.758701	0.0643638
LAp.03C0031190.t1	SoffiXsponR570.02Ag345100.1	0	0.00352942	0
LAp.03C0031190.t1	SoffiXsponR570.02Bg309100.1	0	0.00707552	0
LAp.03C0031190.t1	SoffiXsponR570.02Cg334900.1	0.00116122	0.00352734	0.329204
LAp.03C0031190.t1	SoffiXsponR570.02Dg334700.1	0.00232243	0.0106574	0.217918
LAp.03C0031190.t1	SoffiXsponR570.02Eg308600.1	0.00116099	0.0142184	0.0816539
LAp.03C0031190.t1	SoffiXsponR570.02Gg239200.1	0	0.00707552	0
LAp.03D0032480.t1	SoffiXsponR570.02Bg309100.1	0	0.00352942	0
Soffic.03G0033120-3D.t1	SoffiXsponR570.02Bg318100.1	0.00513921	0.00404314	1.27109
Soffic.03G0033120-3D.t1	SoffiXsponR570.02Cg344800.1	0.0038511	0.00810819	0.474964
LAp.03D0032480.t1	SoffiXsponR570.02Dg334700.1	0.00232243	0.00708806	0.327654
Soffic.03G0033120-3D.t1	SoffiXsponR570.02Dg343200.1	0.00513921	0.00810819	0.633829
LAp.03D0032480.t1	SoffiXsponR570.02Eg308600.1	0.00116099	0.0106385	0.109131
Soffic.03G0033120-3D.t1	SoffiXsponR570.02Eg318100.1	0.00643091	0.00810271	0.793673
LAp.03D0032480.t1	SoffiXsponR570.02Gg239200.1	0	0.00352942	0
Soffic.03G0033060-2E.t1	SoffiXsponR570.02Ag345100.1	0.00232378	0.00352942	0.658404
Soffic.03G0033060-2E.t1	SoffiXsponR570.02Bg309100.1	0.00232378	0.00707552	0.328425
LAp.03E0033910.t1	SoffiXsponR570.02Bg318100.1	0.00385275	0.00403769	0.954195
Soffic.03G0033060-2E.t1	SoffiXsponR570.02Cg334900.1	0.00348906	0.00352734	0.989145
LAp.03E0033910.t1	SoffiXsponR570.02Cg344800.1	0.0025663	0.00809724	0.316935
Soffic.03G0033060-2E.t1	SoffiXsponR570.02Dg334700.1	0.00465208	0.0106574	0.436513
LAp.03E0033910.t1	SoffiXsponR570.02Dg343200.1	0.00385275	0.00809724	0.47581
Soffic.03G0033060-2E.t1	SoffiXsponR570.02Eg308600.1	0.00348838	0.0142184	0.245342
LAp.03E0033910.t1	SoffiXsponR570.02Eg318100.1	0.00514251	0.00809178	0.635522
Soffic.03G0033060-2E.t1	SoffiXsponR570.02Gg239200.1	0.00232378	0.00707552	0.328425
LAp.03F0032760.t1	SoffiXsponR570.02Bg309100.1	0	0.00352942	0
LAp.03F0033500.t1	SoffiXsponR570.02Bg318100.1	0.00513921	0.00404314	1.27109
LAp.03F0033500.t1	SoffiXsponR570.02Cg344800.1	0.0038511	0.00810819	0.474964
LAp.03F0032760.t1	SoffiXsponR570.02Dg334700.1	0.00232243	0.00708806	0.327654
LAp.03F0033500.t1	SoffiXsponR570.02Dg343200.1	0.00513921	0.00810819	0.633829
LAp.03F0032760.t1	SoffiXsponR570.02Eg308600.1	0.00116099	0.0106385	0.109131
LAp.03F0033500.t1	SoffiXsponR570.02Eg318100.1	0.00643091	0.00810271	0.793673
LAp.03F0032760.t1	SoffiXsponR570.02Gg239200.1	0	0.00352942	0
LAp.03G0030700.t1	SoffiXsponR570.02Ag345100.1	0	0.00352942	0
LAp.03G0030700.t1	SoffiXsponR570.02Bg309100.1	0	0.00707552	0
LAp.03G0031410.t1	SoffiXsponR570.02Bg318100.1	0.00385275	0.00403769	0.954195
LAp.03G0030700.t1	SoffiXsponR570.02Cg334900.1	0.00116122	0.00352734	0.329204
LAp.03G0031410.t1	SoffiXsponR570.02Cg344800.1	0.0025663	0.00809724	0.316935
LAp.03G0030700.t1	SoffiXsponR570.02Dg334700.1	0.00232243	0.0106574	0.217918
LAp.03G0031410.t1	SoffiXsponR570.02Dg343200.1	0.00385275	0.00809724	0.47581
LAp.03G0030700.t1	SoffiXsponR570.02Eg308600.1	0.00116099	0.0142184	0.0816539
LAp.03G0031410.t1	SoffiXsponR570.02Eg318100.1	0.00514251	0.00809178	0.635522
LAp.03G0030700.t1	SoffiXsponR570.02Gg239200.1	0	0.00707552	0
LAp.03H0032200.t1	SoffiXsponR570.02Ag345100.1	0	0.0106385	0
LAp.03H0032200.t1	SoffiXsponR570.02Bg309100.1	0	0.0142184	0
Soffic.03G0033130-4H.t1	SoffiXsponR570.02Bg318100.1	0.00514251	0.00403498	1.27448
LAp.03H0032200.t1	SoffiXsponR570.02Cg334900.1	0.00116122	0.0106322	0.109217
Soffic.03G0033130-4H.t1	SoffiXsponR570.02Cg344800.1	0.00385357	0.00809178	0.476233
LAp.03H0032200.t1	SoffiXsponR570.02Dg334700.1	0.00232243	0.00353566	0.65686
Soffic.03G0033130-4H.t1	SoffiXsponR570.02Dg343200.1	0.00514251	0.00809178	0.635522
LAp.03H0032200.t1	SoffiXsponR570.02Eg308600.1	0.00116099	0.0142184	0.0816539
Soffic.03G0033130-4H.t1	SoffiXsponR570.02Eg318100.1	0.00643505	0.00808633	0.795793
LAp.03H0032200.t1	SoffiXsponR570.02Gg239200.1	0	0.0142184	0
Soffic.09G0015230-1A.t1	SoffiXsponR570.06Ag123800.1	0.00388938	0.0124141	0.313304
Soffic.09G0015230-1A.t1	SoffiXsponR570.6_9Ag234500.1	0.00519146	0.029272	0.177352
Soffic.09G0014870-1P.t1	SoffiXsponR570.02Ag354100.1	0.0508839	0.776606	0.0655208
Soffic.09G0014870-1P.t1	SoffiXsponR570.02Cg344800.1	0.0508839	0.776606	0.0655208
Soffic.09G0014870-1P.t1	SoffiXsponR570.02Dg343200.1	0.0508839	0.776606	0.0655208
Soffic.09G0014870-1P.t1	SoffiXsponR570.02Gg247900.1	0.0508839	0.776606	0.0655208
Soffic.09G0014790-2B.t1	SoffiXsponR570.06Ag123800.1	0.00518809	0.0124312	0.417343
Soffic.09G0014870-1P.t1	SoffiXsponR570.06Ag123800.1	0.00515688	0.0123629	0.417124
Soffic.09G0014790-2B.t1	SoffiXsponR570.6_9Ag234500.1	0.00649214	0.0293129	0.221478
Soffic.09G0014870-1P.t1	SoffiXsponR570.6_9Ag234500.1	0.00645304	0.0291501	0.221373
LAp.09C0014720.t1	SoffiXsponR570.02Ag354100.1	0.0508839	0.776606	0.0655208
LAp.09C0014720.t1	SoffiXsponR570.02Bg318100.1	0.0522616	0.776606	0.0672948
LAp.09C0014720.t1	SoffiXsponR570.02Cg344800.1	0.0508839	0.776606	0.0655208
LAp.09C0014720.t1	SoffiXsponR570.02Dg343200.1	0.0508839	0.776606	0.0655208
LAp.09C0014720.t1	SoffiXsponR570.02Eg318100.1	0.0536538	0.787221	0.0681559
LAp.09C0014720.t1	SoffiXsponR570.02Gg247900.1	0.0508839	0.776606	0.0655208
LAp.09C0014720.t1	SoffiXsponR570.06Ag123800.1	0.00515688	0.0123629	0.417124
Soffic.09G0014850-3C.t1	SoffiXsponR570.06Cg100000.1	0.00519033	0.0124141	0.418101
Soffic.09G0014850-3C.t1	SoffiXsponR570.06Eg132800.1	0.00518809	0.0124312	0.417343
Soffic.09G0014850-3C.t1	SoffiXsponR570.06Gg055100.1	0.00388938	0.0124141	0.313304
Soffic.09G0014850-3C.t1	SoffiXsponR570.6_9Ag234500.1	0.00388854	0.0166097	0.234113
LAp.09C0014720.t1	SoffiXsponR570.6_9Ag234500.1	0.00645304	0.0291501	0.221373
LAp.09F0015130.t1	SoffiXsponR570.02Ag354100.1	0.0508839	0.776606	0.0655208
LAp.09F0015130.t1	SoffiXsponR570.02Bg318100.1	0.0522616	0.776606	0.0672948
LAp.09F0015130.t1	SoffiXsponR570.02Cg344800.1	0.0508839	0.776606	0.0655208
LAp.09F0015130.t1	SoffiXsponR570.02Dg343200.1	0.0508839	0.776606	0.0655208
LAp.09F0015130.t1	SoffiXsponR570.02Gg247900.1	0.0508839	0.776606	0.0655208
LAp.09F0015070.t1	SoffiXsponR570.06Ag123800.1	0.00388938	0.0124141	0.313304
LAp.09F0015070.t1	SoffiXsponR570.6_9Ag234500.1	0.00519146	0.029272	0.177352
Soffic.10G0018040-1A.t1	SoffiXsponR570.04Bg178300.1	0.00339367	0.0298052	0.113862
LAp.10A0018690.t1	SoffiXsponR570.04Bg178300.1	0.00339367	0.0298052	0.113862
LAp.10A0018690.t1	SoffiXsponR570.04Cg209000.1	0.00453731	0.0333296	0.136135
Soffic.10G0018040-1A.t1	SoffiXsponR570.04Cg209000.1	0.00453731	0.0333296	0.136135
LAp.10A0018690.t1	SoffiXsponR570.04Eg095000.1	0.00679763	0.0539558	0.125985
Soffic.10G0018040-1A.t1	SoffiXsponR570.04Eg095000.1	0.00679763	0.0539558	0.125985
Soffic.10G0019720-2C.t1	SoffiXsponR570.04Bg178300.1	0.00566147	0.0504392	0.112244
Soffic.10G0019720-2C.t1	SoffiXsponR570.04Cg209000.1	0.00453473	0.068326	0.066369
LAp.10D0019920.t1	SoffiXsponR570.04Bg178300.1	0.00566147	0.0504392	0.112244
LAp.10D0019920.t1	SoffiXsponR570.04Cg209000.1	0.00453473	0.068326	0.066369
Soffic.10G0020140-3E.t1	SoffiXsponR570.04Bg178300.1	0.00793808	0.0400763	0.198074
Soffic.10G0020140-3E.t1	SoffiXsponR570.04Cg209000.1	0.00681242	0.0368069	0.185085
Soffic.10G0020140-3E.t1	SoffiXsponR570.04Eg095000.1	0.00907212	0.0646292	0.140372
Soffic.10G0018290-4F.t1	SoffiXsponR570.04Bg178300.1	0.00226074	0.0298052	0.0758504
Soffic.10G0018290-4F.t1	SoffiXsponR570.04Cg209000.1	0.0034004	0.0265441	0.128104
Soffic.10G0018290-4F.t1	SoffiXsponR570.04Eg095000.1	0.0056604	0.0469952	0.120446
LAp.10G0019890.t1	SoffiXsponR570.04Bg178300.1	0.00566147	0.0504392	0.112244
LAp.10G0019890.t1	SoffiXsponR570.04Cg209000.1	0.00453473	0.068326	0.066369
LAp.10H0020470.t1	SoffiXsponR570.04Bg178300.1	0.00339367	0.0298052	0.113862
LAp.10H0020470.t1	SoffiXsponR570.04Cg209000.1	0.00453731	0.0333296	0.136135
LAp.10H0020470.t1	SoffiXsponR570.04Eg095000.1	0.00679763	0.0539558	0.125985
Sobic.001G425400.1.v3.2	SoffiXsponR570.01Ag427800.1.v2.1	0.00915567	0.0461641	0.198329
Sobic.001G425400.1.v3.2	SoffiXsponR570.01Bg383600.1.v2.1	0.0102619	0.0496562	0.206659
Sobic.001G425400.1.v3.2	SoffiXsponR570.01Dg281400.1.v2.1	0.0113635	0.053255	0.213379
Sobic.001G425400.1.v3.2	SoffiXsponR570.01Eg335400.1.v2.1	0.0113718	0.0601969	0.188911
Sobic.001G425400.1.v3.2	SoffiXsponR570.01Fg222500.1.v2.1	0.0113729	0.0531195	0.2141
Sobic.003G359100.1.v3.2	SoffiXsponR570.02Ag345100.1.v2.1	0.00935047	0.0853561	0.109547
Sobic.003G367500.1.v3.2	SoffiXsponR570.02Ag354100.1.v2.1	0.00771959	0.0854104	0.0903824
Sobic.003G359100.1.v3.2	SoffiXsponR570.02Bg309100.1.v2.1	0.00935047	0.089297	0.104712
Sobic.003G367500.1.v3.2	SoffiXsponR570.02Bg318100.1.v2.1	0.0077229	0.0898188	0.0859831
Sobic.003G359100.1.v3.2	SoffiXsponR570.02Cg334900.1.v2.1	0.0105296	0.0853033	0.123437
Sobic.003G367500.1.v3.2	SoffiXsponR570.02Cg344800.1.v2.1	0.00643022	0.0852888	0.0753935
Sobic.003G359100.1.v3.2	SoffiXsponR570.02Dg334700.1.v2.1	0.0116996	0.085515	0.136813
Sobic.003G367500.1.v3.2	SoffiXsponR570.02Dg343200.1.v2.1	0.0077229	0.0852888	0.09055
Sobic.003G359100.1.v3.2	SoffiXsponR570.02Eg308600.1.v2.1	0.0105275	0.089297	0.117893
Sobic.003G367500.1.v3.2	SoffiXsponR570.02Eg318100.1.v2.1	0.00901976	0.0852282	0.105831
Sobic.003G359100.1.v3.2	SoffiXsponR570.02Gg239200.1.v2.1	0.00935047	0.089297	0.104712
Sobic.003G367500.1.v3.2	SoffiXsponR570.02Gg247900.1.v2.1	0.00643022	0.0852888	0.0753935
Sobic.003G367500.1.v3.2	SoffiXsponR570.06Ag123800.1.v2.1	0.0460664	0.831644	0.055392
Sobic.003G367500.1.v3.2	SoffiXsponR570.06Cg100000.1.v2.1	0.0488274	0.841989	0.0579906
Sobic.003G367500.1.v3.2	SoffiXsponR570.06Eg132800.1.v2.1	0.0494922	0.837849	0.0590706
Sobic.003G367500.1.v3.2	SoffiXsponR570.06Gg055100.1.v2.1	0.0474558	0.841989	0.0563616
Sobic.003G367500.1.v3.2	SoffiXsponR570.6_9Ag234500.1.v2.1	0.0447103	0.818377	0.0546329
Sobic.010G219700.2.v3.2	SoffiXsponR570.04Bg178300.1.v2.1	0.00915169	0.0903346	0.101309
Sobic.010G219700.2.v3.2	SoffiXsponR570.04Cg209000.1.v2.1	0.00917355	0.0869279	0.105531
Sobic.010G219700.2.v3.2	SoffiXsponR570.04Eg095000.1.v2.1	0.0091482	0.101613	0.0900299

## Sheet: TableS5
Table S5 Primers used for qRT-PCR in this study
Gene name	Forward primer (5’-3’)	Reverse primer (5’-3’)
cpFBP_1	TCTCGATGGCTCCTCTAACA	GTCAAGGGTCTCATTGTCCTC
cpFBP_2	GGTGGTTTCAGCGTTGCATT	AGTCCTTGAGGGCGACAATG
cpFBP_3	CCAAAGTTCTGGAAAGGTTGC	CGAGAACCATCAAGTGGATCA
cyFBP_1	GGATGGTTCACCGCCTAAAT	CGTTTGGACTCTTCTGGTCTG
cyFBP_2	CCTTCACTTGGCGAGTTCATA	ACAGGCACGTCCCAATTT
cyFBP_3	GAGCACTGGAAACGGAGTCA	ACTTTGCTGTAGGCCCATCC
GAPDH	CACGGCCACTGGAAGCA	TCCTCAGGGTTCCTGATGCC
